# Supplementary material for: Development of a High-Throughput Resequencing Array for the Detection of Pathogenic Mutations in Osteogenesis Imperfecta
Source: PLoS One. 2015 Mar 5;10(3):e0119553. doi: 10.1371/journal.pone.0119553 (PMC4350936; doi:10.1371/journal.pone.0119553)
Supplement: S1 Datasets — 22 primer sequences are designed by us. Including all mutations we choose. (XLS) [file pone.0119553.s001.xls]

## Sheet: Sheet1
Primers
COL1A1
col1a1-F1	tagctcttgccaggatatcagagggtgactgg
col1a1-R1	gatctcacccaatcgtttaatcgggactgctt
col1a1-F2	tccacagtgatgtgttctaatggcccttcctt
col1a1-R2	cagcgagagaggcctacttactcttgctccag
col1a1-F3	ggctgcatgattgctagtctgggtgacttctt
col1a1-R3	tcagcctctttccataggacatgccatagctc
col1a1-F4	atttggtagagatgactccagcggactcaagg
col1a1-R4	gtgttgtgcacgtggattgcctgtatggtatt
COL1A2
col1a2-F1	cagacaacgagtcagagtttccccttgaaagc
col1a2-R1	tgccgatctctgactgtgacaaactgattcaa
col1a2-F2	tgtgcactgttaaacatatgaagcacgtggaa
col1a2-R2	agttctgtcaggcatattcagcttttggcaga
col1a2-F3	tgccccgtctaattctcattgatttctgttga
col1a2-R3	aaaatgcagtgtggtccattagggaggtgatg
col1a2-F4	aaaggagagagcggtaacaagggtgagcc
col1a2-R4	agacttgttgcagggtcatcagtggctttaa
col1a2-F5	cattctgtggcctggtctcctttgtcaacagt
col1a2-R5	gacacggggctgatctatttgtggcaatcttt
col1a2-F6	gtcccaaagagccccagcaattcatttttatg
col1a2-R6	gatggccagctttatgtaatcacgggatgttg
col1a2-F7	gctgtggtgagtgcttgacagtattctgactcc
col1a2-R7	cctccatcccacttcccaaagctattcccata
col1a2-F8	ggcaaacatggaaaccgtggtgaaactgtaag
col1a2-R8	cttgcccaagaaacaaagcttctgtggaacc
CRTAP
crtap-F1	TCCAGCATATTCCACCGAATGGTGTTGCAGA
crtap-R1	GTGATGAGGGCAGACTCCCAGATGTCAATGC
CRTAP-F2	tgtcaaggtgccagtggaaaagatatggtgca
CRTAP-R2	gcccctgccaagtcaaaggtttatctatgcag
CRTAP-F3	tagctgcataaagggagaaaagggagggagcc
CRTAP-R3	tttctcgtagccaccagacatgtgctaagc
CRTAP-F4	gtcaggggaaggagctcaacaaatacgtggtc
CRTAP-R4	caatccccagtgaaaggaggccaacttcagag
LEPRE1
LEPRE1-F1	GGTCATTCGAATCAGGCCACCGACTCACAA
LEPRE1-R1	GGAGTGCTGTGAAAGACTGACTGCCCACAT
LEPRE1-F2	gagttccgcaagcggagcccctacaactac
LEPRE1-R2	cagacagtccctcctttggaacttttcctgc
LEPRE1-F3	ggtcacccctttccatccataacctgagga
LEPRE1-R3	cagtaaagggacgaatggtgaaaaccggga
LEPRE1-F5	cattccctcgcccacccacattcccttttg
LEPRE1-R5	taacgtggtcctctctgtacgccgagtgag
FKBP10
FKBP10-F1	atagtgtcgttaagtcctctccgtcggccc
FKBP10-R1	cgcacttcagttttctcaccccaggatccc
FKBP10-F2	cggatgccaccctctacttcgatgtggttc
FKBP10-R2	tttcatagccctaacacccacccaagcagc
