# Supplementary material for: Development of a High-Throughput Resequencing Array for the Detection of Pathogenic Mutations in Osteogenesis Imperfecta
Source: PLoS One. 2015 Mar 5;10(3):e0119553. doi: 10.1371/journal.pone.0119553 (PMC4350936; doi:10.1371/journal.pone.0119553)
Supplement: S2 Datasets — Including all the reference sequences of COL1A1, COL1A2, CRTAP, LEPRE1 and FKBP10. (ZIP) [file pone.0119553.s002.zip]

Archive with 5 entries (5 files):
- OI-FKBP10_sequence.doc
- OI-LEPRE1_sequence.doc
- OI-col1a1_sequence.doc
- OI-col1a2_sequence.doc
- OI-CRTAP_sequence.doc
