# Supplementary material for: Development of a High-Throughput Resequencing Array for the Detection of Pathogenic Mutations in Osteogenesis Imperfecta
Source: PLoS One. 2015 Mar 5;10(3):e0119553. doi: 10.1371/journal.pone.0119553 (PMC4350936; doi:10.1371/journal.pone.0119553)
Supplement: S3 Datasets — According to the selected mutations, we have made them into the probes to tiles on the chip. (ZIP) [file pone.0119553.s003.zip]

Archive with 5 entries (5 files):
- COL1A1.doc
- COL1A2.doc
- CRTAP.doc
- FKBP10.doc
- LEPRE1.doc
